# Supplementary material for: From habitat use to social behavior: natural history of a voiceless poison frog, Dendrobates tinctorius
Source: PeerJ. 2019 Sep 17;7:e7648. doi: 10.7717/peerj.7648 (PMC6753930; doi:10.7717/peerj.7648)
Supplement: Supplemental Information 3 — Each row is an individual for whom the type of habitat upon sighting/capture was recorded in 2010. Columns correspond to the individual ID, sex, and type of habitat in which it was found (0 = open areas/leaf litter; 1 = associated with structures such as logs, roots, buttresses, etc.) [file peerj-07-7648-s003.txt]

frogid	sex	struct-habitat
Dt003	F	0
Dt014	M	0
Dt015	M	0
Dt021	F	0
Dt025	F	0
Dt030	F	0
Dt033	F	0
Dt047	F	0
Dt059	F	0
Dt071	M	0
Dt075	F	0
Dt081	F	0
Dt082	F	0
Dt086	F	0
Dt091	M	0
Dt097	M	0
Dt099	M	0
Dt101	M	0
Dt115	F	0
Dt124	F	0
Dt145	F	0
Dt160	F	0
Dt162	F	0
Dt163	F	0
Dt166	F	0
Dt167	M	0
Dt168	F	0
Dt169	F	0
Dt170	F	0
Dt171	M	0
Dt173	F	0
Dt174	F	0
Dt175	NA	0
Dt176	NA	0
Dt177	NA	0
Dt178	F	0
Dt181	NA	0
Dt185	NA	0
Dt186	NA	0
Dt191	F	0
Dt192	M	0
Dt194	M	0
Dt196	F	0
Dt201	M	0
Dt202	F	0
Dt215	NA	0
Dt216	M	0
Dt218	F	0
Dt221	M	0
Dt225	NA	0
Dt226	NA	0
Dt235	NA	0
Dt247	NA	0
Dt253	M	0
Dt254	F	0
Dt255	NA	0
Dt259	M	0
Dt261	F	0
Dt263	NA	0
Dt264	F	0
Dt265	NA	0
Dt266	NA	0
Dt269	NA	0
Dt277	M	0
Dt292	F	0
Dt299	NA	0
Dt301	NA	0
Dt313	F	0
Dt319	NA	0
Dt012	M	1
Dt029	F	1
Dt056	F	1
Dt057	M	1
Dt079	M	1
Dt094	F	1
Dt108	M	1
Dt149	M	1
Dt151	F	1
Dt153	F	1
Dt189	NA	1
Dt197	NA	1
Dt210	NA	1
Dt211	M	1
Dt220	F	1
Dt228	F	1
Dt231	M	1
Dt234	M	1
Dt236	M	1
Dt242	NA	1
Dt245	M	1
Dt250	F	1
Dt271	NA	1
Dt279	NA	1
Dt282	M	1
Dt290	M	1
Dt302	NA	1
Dt303	NA	1
Dt305	NA	1
Dt306	M	1
Dt308	M	1
Dt309	NA	1
Dt314	M	1
Dt316	NA	1
Dt318	NA	1
Dt321	NA	1
Dt327	F	1
Dt346	M	1
Dt601	M	1
Dt035	M	1
Dt044	F	1
Dt050	F	1
Dt063	M	1
Dt132	F	1
Dt143	F	1
Dt165	M	1
Dt172	F	1
Dt198	M	1
Dt199	NA	1
Dt200	NA	1
Dt204	M	1
Dt213	NA	1
Dt217	NA	1
Dt223	NA	1
Dt233	NA	1
Dt258	NA	1
Dt262	NA	1
Dt270	NA	1
Dt275	NA	1
Dt280	NA	1
Dt284	M	1
Dt288	F	1
Dt289	M	1
Dt291	NA	1
Dt295	F	1
Dt297	M	1
Dt298	NA	1
Dt304	M	1
Dt322	NA	1
Dt326	M	1
Dt602	M	1
Dt603	M	1
Dt007	F	1
Dt010	M	1
Dt072	F	1
Dt088	M	1
Dt102	M	1
Dt125	F	1
Dt164	M	1
Dt179	NA	1
Dt187	NA	1
Dt205	NA	1
Dt208	NA	1
Dt222	F	1
Dt232	M	1
Dt238	F	1
Dt241	M	1
Dt243	M	1
Dt246	NA	1
Dt249	NA	1
Dt251	M	1
Dt256	NA	1
Dt283	NA	1
Dt293	NA	1
Dt307	F	1
Dt315	NA	1
