# Supplementary material for: From habitat use to social behavior: natural history of a voiceless poison frog, Dendrobates tinctorius
Source: PeerJ. 2019 Sep 17;7:e7648. doi: 10.7717/peerj.7648 (PMC6753930; doi:10.7717/peerj.7648)
Supplement: Supplemental Information 4 — Size at metamorphosis in mm for each individual. [file peerj-07-7648-s004.txt]

frog_id	type	size
B30-01	1	13,62
B30-02	1	14,76
B50-01	1	13,22
SGA-01	0	12,25
SGAA-01	0	14,12
SGB-01	0	14,55
SGB-02	0	13,22
SGC-01	0	15,62
SGC-02	0	13,13
SJ-01	0	10,94
ST306-01	0	13,59
STPLA-01	0	12,20
TF01A-01	2	13,55
TF10A-01	2	12,08
TF10B-01	2	11,19
TF80A-01	2	12,98
TF80D-01	2	15,24
GROSSA-1	0	11,74
EF19	3	13,18
EXPPHI7	3	13,75
B162-01	1	13,08
B162-02	1	12,55
SGAB-01	0	12,17
NGA-01	2	13,00
