# Supplementary material for: From habitat use to social behavior: natural history of a voiceless poison frog, Dendrobates tinctorius
Source: PeerJ. 2019 Sep 17;7:e7648. doi: 10.7717/peerj.7648 (PMC6753930; doi:10.7717/peerj.7648)
Supplement: Supplemental Information 5 — Each row is an individual that arrived in a treefall. The columns correspond to the individual ID, sex and latency to arrival in a treefall. [file peerj-07-7648-s005.txt]

frogid	sex	latency_TF
Dt001	F	1
Dt003	F	0
Dt004	M	0
Dt005	M	0
Dt007	F	0
Dt008	M	1
Dt010	M	0
Dt011	M	1
Dt013	M	1
Dt033	F	1
Dt050	F	4
Dt056	F	1
Dt071	M	1
Dt078	M	0
Dt079	M	45
Dt080	F	24
Dt081	F	0
Dt099	M	2
Dt102	M	1
Dt108	M	0
Dt114	F	0
Dt115	F	1
Dt116	M	5
Dt132	F	2
Dt143	F	1
Dt144	F	1
Dt145	F	1
Dt146	M	1
Dt147	M	1
Dt148	M	1
Dt149	M	1
Dt150	M	1
Dt151	F	1
Dt152	M	1
Dt153	F	1
Dt154	M	1
Dt155	M	1
Dt156	M	14
Dt157	F	1
Dt164	M	6
Dt165	M	1
Dt166	F	1
Dt191	F	1
Dt194	M	1
Dt201	M	1
Dt204	M	1
Dt211	M	4
Dt218	F	0
Dt222	F	1
Dt243	M	1
Dt261	F	1
Dt284	M	1
Dt288	F	1
Dt304	M	27
Dt307	F	1
Dt327	F	1
Dt331	F	1
Dt338	F	2
Dt341	M	3
Dt342	M	1
Dt347	F	1
Dt352	M	3
Dt355	M	4
Dt363	M	1
Dt365	F	1
Dt366	F	1
Dt367	M	1
Dt368	F	1
Dt369	M	1
Dt370	M	1
Dt371	F	1
Dt372	M	1
Dt373	M	1
Dt374	M	1
Dt375	F	1
Dt376	M	1
Dt377	M	1
Dt384	M	0
Dt385	M	1
Dt386	M	1
Dt387	F	1
Dt389	M	1
Dt390	F	1
Dt391	M	1
Dt392	F	1
Dt394	F	1
Dt395	F	1
Dt396	F	1
Dt397	F	1
Dt398	F	1
Dt399	F	1
Dt400	M	1
Dt401	M	1
Dt402	F	1
Dt403	M	1
Dt404	F	1
Dt405	M	1
Dt406	M	1
Dt407	M	2
Dt411	M	8
Dt421	M	12
Dt426	F	48
Dt436	M	18
Dt448	F	2
Dt449	M	2
Dt450	M	2
Dt451	F	2
Dt452	F	2
Dt455	M	4
Dt456	M	2
Dt465	M	2
Dt478	M	7
Dt482	F	27
Dt496	M	1
Dt501	M	1
Dt506	F	1
Dt517	M	19
Dt520	M	1
Dt521	F	1
Dt527	M	1
Dt528	F	1
Dt529	M	1
Dt530	M	1
Dt532	M	1
Dt534	F	1
Dt536	M	3
Dt537	M	3
Dt539	M	3
Dt542	M	4
Dt543	M	4
Dt550	M	1
Dt552	M	5
Dt554	M	5
Dt555	M	5
Dt556	M	5
Dt560	M	5
Dt565	M	6
Dt566	M	6
Dt567	M	6
Dt582	M	3
Dt588	M	8
Dt589	M	1
Dt590	M	8
Dt592	M	8
Dt595	M	9
Dt596	M	9
Dt605	M	12
Dt609	M	14
Dt610	M	14
Dt613	M	14
Dt615	M	13
Dt616	M	40
Dt617	M	13
Dt627	F	1
Dt628	F	1
Dt629	F	1
Dt630	F	1
Dt631	M	1
Dt635	M	18
Dt636	M	22
Dt640	F	24
Dt643	F	25
Dt644	F	21
Dt646	M	26
Dt654	M	25
Dt657	M	30
Dt667	M	2
Dt668	M	1
Dt669	F	2
Dt670	F	2
Dt671	F	2
Dt672	M	2
Dt673	F	2
Dt674	M	2
Dt675	F	2
Dt676	M	3
Dt680	M	7
Dt687	M	36
Dt703	F	1
Dt704	F	1
Dt705	F	1
Dt706	F	1
Dt707	M	1
Dt709	M	1
Dt715	M	49
Dt718	F	1
Dt721	F	1
Dt729	M	1
Dt730	F	1
Dt735	M	2
