# Supplementary material for: From habitat use to social behavior: natural history of a voiceless poison frog, Dendrobates tinctorius
Source: PeerJ. 2019 Sep 17;7:e7648. doi: 10.7717/peerj.7648 (PMC6753930; doi:10.7717/peerj.7648)
Supplement: Supplemental Information 6 [file peerj-07-7648-s006.txt]

male_id	numbertads	tadsize
Dt008	1	6,42
Dt035	2	5,56
Dt035	2	5,62
Dt099	1	4,86
Dt101	1	5,34
Dt108	2	5,88
Dt108	2	6,36
Dt135	2	5,56
Dt135	2	5,86
Dt136	1	5,54
Dt149	1	6,23
Dt156	1	6,12
Dt192	1	5,44
Dt232	1	6,87
Dt234	1	5,79
Dt236	1	5,29
Dt241	1	4,89
Dt245	1	5,60
Dt282	2	5,16
Dt282	2	5,29
Dt284	1	5,67
Dt290	2	5,17
Dt290	2	5,40
Dt306	1	6,21
Dt308	1	5,55
Dt336	3	5,30
Dt336	3	5,54
Dt410	1	5,07
Dt414	1	6,00
Dt422	1	5,96
Dt476	1	4,95
Dt477	2	5,75
Dt477	2	5,98
Dt488	1	4,98
Dt509	1	6,09
Dt519	1	5,92
Dt527	2	6,64
Dt527	2	6,78
Dt540	2	6,14
Dt540	2	6,22
Dt541	1	4,95
Dt543	1	5,44
Dt545	1	4,78
Dt555	1	6,01
Dt557	1	5,02
Dt558	2	4,88
Dt558	2	5,49
Dt559	2	4,69
Dt559	2	5,33
Dt561	2	4,87
Dt561	2	5,03
Dt562	1	4,74
Dt562	1	4,82
Dt565	2	4,88
Dt565	2	5,09
Dt585	1	5,85
Dt587	1	5,80
Dt588	1	5,07
Dt592	1	5,71
Dt599	1	5,12
Dt601	1	5,91
Dt606	1	5,16
Dt610	1	5,38
Dt611	1	5,06
Dt612	1	5,06
Dt614	1	5,34
Dt640	2	5,37
Dt640	2	5,46
Dt650	1	5,65
Dt679	1	5,03
